# Supplementary material for: Jamestown Canyon Virus Disease: An Analytic Review of Human Cases Reported from 1982 Through 2022
Source: Viruses. 2026 Feb 23;18(2):271. doi: 10.3390/v18020271 (PMC12945000; doi:10.3390/v18020271)
Supplement: Supplementary file 1 [file viruses-18-00271-s001.zip]

Archive with 1 entries (1 files):
- viruses-4066349-supplementary.pdf
